# Supplementary material for: Trauma in childhood and adolescence and impaired executive functions are associated with uncertain reflective functioning in mothers with substance use disorder
Source: Addict Behav Rep. 2019 Dec 30;11:100245. doi: 10.1016/j.abrep.2019.100245 (PMC7244921; doi:10.1016/j.abrep.2019.100245)
Supplement: Supplementary data 1 [file mmc1.xml]

<?xml version="1.0" encoding="UTF-8" standalone="no"?><data:data><datasets><author>m.g.oie@psykologi.uio.no</author><type>0</type><dataset><value>1</value><reason>The authors do not have permission to share data</reason><comments/></dataset></datasets></data:data>
